# Supplementary material for: Paternal High-Protein Diet Programs Offspring Insulin Sensitivity in a Sex-Specific Manner
Source: Biomolecules. 2021 May 18;11(5):751. doi: 10.3390/biom11050751 (PMC8157381; doi:10.3390/biom11050751)
Supplement: Supplementary file 1 [file biomolecules-11-00751-s001.zip]

Archive with 3 entries (3 files):
- Supplementary Figures.pdf
- Table S1.xlsx
- Table S2.pdf
